# Supplementary material for: Circulating re-entrant waves promote maturation of hiPSC-derived cardiomyocytes in self-organized tissue ring
Source: Commun Biol. 2020 Mar 13;3:122. doi: 10.1038/s42003-020-0853-0 (PMC7070090; doi:10.1038/s42003-020-0853-0)
Supplement: Supplementary file 2 — Supplementary Data [file 42003_2020_853_MOESM2_ESM.xlsx]

## Sheet: Fig1c
	Width(mm)	Ring1	Ring2	Ring3	Ring4	Average	SD
	0d	2.29141	2.2015	2.42313	2.44274	2.33969	0.0987534
	1d	0.85063	0.87542	1.01417	1.47482	1.05376	0.250961
	2d	0.44215	0.43364	0.50653	0.34854	0.432715	0.0561782
	8d	0.27343	0.26788	0.31043	0.38665	0.309597	0.0473978
	14d	0.30673	0.27454	0.20572	0.2923	0.269822	0.0387259
	ANOVA p value : 0d VS 1d	0.001
	ANOVA p value : 0d VS 2d	0.001
	ANOVA p value : 0d VS 8d	0.001
	ANOVA p value : 0d VS 14d	0.001

## Sheet: Fig1f
	2d	6d	10d	14d		Average	2d	6d	10d	14d
	2ReWs	2ReWs	2ReWs	2ReWs		0ReW	0.686644	0.212822	0.248347	0.252157
	3.38699	3.73964	4.41781	4.87426		1ReW	1.94877	2.39553	2.75061	3.03215
	2.75789	3.3203	4.31675	4.66994		2ReWs	2.74577	3.29778	3.7035	3.92022
	2.63921	3.8229	4.49513	4.86827
	2.93647	3.43181	3.68026	3.84226		SD	0.885027	0.0953718	0.116652	0.12076
	3.08567	3.57574		3.58273			0.537999	0.491122	0.65915	0.676703
	3.15691	3.5848	3.8541	4.31003			0.393406	0.390145	0.582292	0.689477
	2.16544	2.62123	3.14961	3.32226
	2.26398	2.74424	2.73523	2.81057		ANOVA p value : 0ReW VS 1ReW	0.001	0.001	0.001	0.001
	2.26398	3.0248	3.27547	3.23729		ANOVA p value : 0ReW VS 2ReWs	0.001	0.001	0.001	0.001
	2.80112	3.11236	3.40716	3.6846		ANOVA p value : 1ReW VS 2ReWs	0.02	0.001	0.002	0.007
	1ReW	1ReW	1ReW	1ReW
	1.89606	2.81887	3.80013	4.04129
	1.70465	2.49161	2.5353	2.69032
	2.11943	2.14188	2.18295	2.36735
	2.80472	3.45528	3.78623	4.03242
	2.16998	2.35165	3.54618	3.93825
	2.83376	3.22112	3.44292	3.74813
	1.68095	2.02881	2.17628	2.34412
	1.47754	1.8997	2.38493	2.48139
	1.22805	2.06186	2.11551	2.37699
	1.32188	1.90658	1.99442	2.42954
	2.61233	2.09732	2.43487	2.91121
	1.53586	2.27169	2.60756	3.0248
	0ReW	0ReW	0ReW	0ReW
	0.205363	0.450579	0.455947	0.534939
	0.148685	0.154185	0.423241	0.0849608
	0.168399	0.155426	0.228421	0.275498
	0.222177	0.143751	0.221231	0.273047
	0.156128	0.210084	0.17452	0.210526
	2.42131	0.235571	0.167504	0.230415
	0.176678	0.148478	0.104493	0.182648
	1.99442	0.204499	0.211416	0.225225

## Sheet: Fig1g
	Wave speed(cm/s)	0ReW	1ReW	2ReWs
		6.54167	6.54167	14.0179
		4.90625	9.8125	8.41071
		6.69034	4.90625	14.7188
		6.30804	5.60714	7.74671
		6.09052
		4.41562
	Wave speed(cm/s)	0 ReW	1 ReW	2 ReWs
	Average	5.82541	6.71689	11.2235
	SD	0.856026	1.87906	3.16327

## Sheet: Fig1h
	day6	day14
0 ReW	29	53
1 ReW	88	91
2 ReWs	83	42
3 ReWs	4	0
ratio	day6	day14
0 ReW	0.142157	0.284946
1 ReW	0.431373	0.489247
2 ReWs	0.406863	0.225806
3 ReWs	0.0196078	0
sum	204	186

## Sheet: Fig2b
Percentage	0ReW	1ReW	2ReWs	3ReWs
Simulation	0.228	0.382	0.288	0.102
Experiment	0.1422	0.4314	0.4089	0.0196

## Sheet: Fig2c
Simulation	D5mm	D3mm	D1mm
Frequency(Hz)	1.4114	1.8232	3.7879
Experiment
Frequency(Hz)	D5mm	D3mm	D1mm
	1.84	2.02881	2.83
	1.8	1.8997	2.48
	1.91	2.06186	2.14
	1.8	1.90658	2.77
	1.75035	2.09732
	1.86067	2.27169
	1.80109	2.81887
	1.67032	2.49161
	1.80005	2.14188
	2.07136	3.45528
		2.35165
		3.22112
average	1.83038	2.39553	2.555
SD	0.100531	0.491122	0.273724
ANOVA p value : 5mm VS 3mm	0.0054
ANOVA p value : 5mm VS 1mm	0.0098
ANOVA p value : 3mm VS 1mm	0.74

## Sheet: Fig2d
Simulation	D5mm	D3mm	D1mm
Speed	2.2159	1.71745	1.1894
Experiment
speed	D5mm	D3mm	D1mm
	2.8888	1.91114	0.88862
	2.826	1.78951	0.77872
	2.9987	1.94227	0.67196
	2.826	1.796	0.86978
	2.74806	1.97567
	2.92125	2.13994
	2.8277	2.65538
	2.62241	2.3471
	2.82608	2.01765
	3.25203	3.25488
		2.21525
		3.0343
average	2.8737	2.25659	0.80227
SD	0.157834	0.462637	0.0859494
ANOVA p value : 5mm VS 3mm	0.0012
ANOVA p value : 5mm VS 1mm	0.001
ANOVA p value : 3mm VS 1mm	0.001

## Sheet: Fig2e
	Simulation	1ReW	2ReWs	3ReWs		Experiment	1ReW	2ReWs	3ReWs
	Frequency(cm/s)	1.7158	1.3268	1.1894		Frequency(cm/s)	2.65538	1.76137	0.890023
							2.3471	1.56386	0.972413
							2.01765	1.80059	0.949883
							3.25488	1.61638	0.881033
							2.21525	1.68417
							3.0343	1.68844
							1.97567	1.2346
							2.13994	1.29254
							1.91114	1.42468
							1.78951	1.46592
							1.94227
							1.796
						average	2.25659	1.55326	0.923338
						SD	0.462637	0.183758	0.0387707
						ANOVA p value : 1ReW VS 2ReWs	0.001
						ANOVA p value : 1ReW VS 3ReWs	0.001
						ANOVA p value : 2ReW VS 3ReWs	0.017

## Sheet: Fig2f
Diameter of pillar(mm)	1	3	5	7	9	11	13	15	17
Experiment	1	3	4
Simulation	1	3	5	8	10	12	15	17	19
Calculation	1.1564	3.4692	5.782	8.0948	10.4076	12.7204	15.0332	17.346	19.6588

## Sheet: Fig3f
Relative Fluorescence	0 ReW	1 ReW	2 ReW
	0.957507	1.32955	1.54049
	1.07951	1.14448	1.8759
	0.914072	1.62483	1.99721
	1.04891	1.77705	1.61292
		1.13656	1.64588
		0.832074	1.40912
		1.2079	1.74119
			1.30041
			1.03058
			1.72425
average	1	1.29321	1.5878
SD	0.0669017	0.295677	0.269076

[truncated: 16 more sheets: Fig3g, Fig4d, Fig5a, Fig5b, Fig5d, Fig5f, Supplementary Fig1b, Supplementary Fig2b, Supplementary Fig5c, Supplementary Fig6b, Supplementary Fig6c, Supplementary Fig7a, Supplementary Fig8a, Supplementary Fig8b, Supplementary Fig8c, Supplementary Fig10-12]
